# Supplementary material for: Dynamics of Cellular Regulation of Fractalkine/CX3CL1 and Its Receptor CX3CR1 in the Rat Trigeminal Subnucleus Caudalis after Unilateral Infraorbital Nerve Lesion—Extended Cellular Signaling of the CX3CL1/CX3CR1 Axis in the Development of Trigeminal Neuropathic Pain
Source: Int J Mol Sci. 2024 May 31;25(11):6069. doi: 10.3390/ijms25116069 (PMC11172820; doi:10.3390/ijms25116069)
Supplement: Supplementary file 1 [file ijms-25-06069-s001.zip]

Archive with 1 entries (1 files):
- ijms-3007432-supplementary.pdf
